# Supplementary material for: Potential New Avian Species as Carriers of Diverse Circoviruses
Source: Pathogens. 2025 May 28;14(6):540. doi: 10.3390/pathogens14060540 (PMC12196248; doi:10.3390/pathogens14060540)
Supplement: Supplementary file 1 [file pathogens-14-00540-s001.zip]

Archive with 1 entries (1 files):
- pathogens-3592345-supplementary.pdf
